# Supplementary material for: Comparison of Ultrastructure, Extracellular Matrix, and Drug Susceptibility in M. avium subs. hominissuis Biofilms
Source: Pathogens. 2023 Dec 8;12(12):1427. doi: 10.3390/pathogens12121427 (PMC10747021; doi:10.3390/pathogens12121427)
Supplement: Supplementary file 1 [file pathogens-12-01427-s001.zip]

Archive with 1 entries (1 files):
- pathogens-2695387-supplementary.pptx
